# Supplementary material for: Identification of Cognitive Training for Individuals with Parkinson’s Disease: A Systematic Review
Source: Brain Sci. 2025 Jan 11;15(1):61. doi: 10.3390/brainsci15010061 (PMC11763612; doi:10.3390/brainsci15010061)
Supplement: Supplementary file 1 [file brainsci-15-00061-s001.zip]

Archive with 3 entries (3 files):
- File S1.PRISMA_2020_checklist.pdf
- Table S1.Studies’ design and method information.pdf
- Table S2.Studies and sample characteristics.pdf
